# Supplementary material for: Efficacy of a Gluten-Free Diet in the Gilles de la Tourette Syndrome: A Pilot Study
Source: Nutrients. 2018 May 7;10(5):573. doi: 10.3390/nu10050573 (PMC5986453; doi:10.3390/nu10050573)
Supplement: Supplementary file 1 [file nutrients-10-00573-s001.zip]

Archive with 1 entries (1 files):
- nutrients-291487-supplementary.mp4
